# Supplementary material for: SARS-CoV-2: Ultrastructural Characterization of Morphogenesis in an In Vitro System
Source: Viruses. 2022 Jan 20;14(2):201. doi: 10.3390/v14020201 (PMC8879486; doi:10.3390/v14020201)
Supplement: Supplementary file 1 [file viruses-14-00201-s001.zip]

Archive with 1 entries (1 files):
- viruses-1447388-supplementary.avi
